# Supplementary material for: SMER28 Attenuates PI3K/mTOR Signaling by Direct Inhibition of PI3K p110 Delta
Source: Cells. 2022 May 16;11(10):1648. doi: 10.3390/cells11101648 (PMC9140127; doi:10.3390/cells11101648)
Supplement: Supplementary file 1 [file cells-11-01648-s001.zip]

Archive with 4 entries (4 files):
- Supplementary Figure S1.pdf
- Supplementary Figure S2.pdf
- Supplementary movie 1.avi
- Supplementary Table S1_rev1.xlsx
