# Supplementary material for: SMER28 Attenuates PI3K/mTOR Signaling by Direct Inhibition of PI3K p110 Delta
Source: Cells. 2022 May 16;11(10):1648. doi: 10.3390/cells11101648 (PMC9140127; doi:10.3390/cells11101648)
Supplement: Supplementary file 1 [file cells-11-01648-s001.zip › Supplementary Table S1_rev1.xlsx]

## Sheet: Tabelle1
	Reagent type (species) or resource	Designation	Source or reference	Identifiers	Additional Information
	Antibody	Anti-LC3A/B (Rabbit polyclonal)	Cell Signaling Technology, Beverly, MA	4108S RRID: AB_2137703	1:5000	https://antibodyregistry.org/search.php?q=AB_2137703
	Antibody	Anti-mTOR (7C10) (Rabbit monoclonal)	Cell Signaling Technology, Beverly, MA	2983 RRID: AB_2105622	1:2000	https://antibodyregistry.org/search.php?q=AB_2105622
	Antibody	Anti-phospho-mTOR (Ser2448) (D9C2) (Rabbit monoclonal)	Cell Signaling Technology, Beverly, MA	5536 RRID: AB_10691552	1:2000	https://antibodyregistry.org/search.php?q=AB_10691552
	Antibody	Anti-Akt (Rabbit polyclonal)	Cell Signaling Technology, Beverly, MA	9272 RRID: AB_329827	1:2000	https://antibodyregistry.org/search.php?q=AB_329827
	Antibody	Anti-phospho-Akt (Ser473) (Rabbit polyclonal)	Cell Signaling Technology, Beverly, MA	9271 RRID: AB_329825	1:2000	https://antibodyregistry.org/search?q=9271
	Antibody	Anti-phospho-Akt (Thr308) (Rabbit polyclonal)	Cell Signaling Technology, Beverly, MA	9275 RRID: AB_329828	1:2000	https://antibodyregistry.org/search.php?q=AB_329828
	Antibody	Anti-phospho-PI3 Kinase p85 alpha (Tyr607) (Rabbit polyclonal)	Abcam, Cambridge	ab182651 RRID: AB_2756407	1:2000	https://antibodyregistry.org/search.php?q=AB_2756407
	Antibody	Anti-PI3-Kinase (Mouse monoclonal)	BD Transduction Laboratories	610045 RRID: AB_397459	1:2000	https://antibodyregistry.org/search?q=610045
	Antibody	Anti-phopho-ULK1 (Ser757)(D7O6U) (Rabbit monoclonal)	Cell Signaling Technology, Beverly, MA	14202 RRID: AB_2665508	1:2000	https://antibodyregistry.org/search.php?q=AB_2665508
	Antibody	Anti-ULK1 (D8H5) (Rabbit monoclonal)	Cell Signaling Technology, Beverly, MA	8054 RRID: AB_11178668	1:2000	https://antibodyregistry.org/search.php?q=AB_11178668
	Antibody	Anti-phospho-4E-BP1 (Thr37/46) (236B4) (Rabbit monoclonal)	Cell Signaling Technology, Beverly, MA	2855 RRID: AB_560835	1:2000	https://antibodyregistry.org/search.php?q=AB_560835
	Antibody	Anti-4E-BP1 (Rabbit polyclonal)	Cell Signaling Technology, Beverly, MA	9452 RRID: AB_331692	1:2000	https://antibodyregistry.org/search.php?q=AB_331692
	Antibody	Anti-phospho-p70 S6 Kinase (Thr389) (Rabbit polyclonal)	Cell Signaling Technology, Beverly, MA	9205 RRID: AB_330944	1:2000	https://antibodyregistry.org/search.php?q=AB_330944
	Antibody	Anti-p70 S6 Kinase (Rabbit polyclonal)	Cell Signaling Technology, Beverly, MA	9202 RRID: AB_331676	1:2000	https://antibodyregistry.org/search.php?q=AB_331676
	Antibody	Anti-SQSTM1/p62 (Mouse monoclonal)	Abcam, Cambridge	ab56416 RRID: AB_945626	1:2000	https://antibodyregistry.org/search.php?q=AB_945626
	Antibody	Anti-Ubiquitin (P4D1) (Mouse monoclonal)	Cell Signaling Technology, Beverly, MA	3936 RRID: AB_331292	1:2000	https://antibodyregistry.org/search.php?q=AB_331292
	Antibody	Anti-GAPDH (6C5) (Mouse monoclonal)	Calbiochem	CB1001 RRID: AB_2107426	1:5000	https://antibodyregistry.org/search?q=CB1001
	Antibody	Anti-Tyr-Tubulin (Clone YL 1/2) (Rat monoclonal)	Jürgen Wehland		1:2000
	Antibody	Anti-p21 Waf1/Cip1 (12D1) (Rabbit monoclonal)	Cell Signaling Technology, Beverly, MA	2947 RRID: AB_823586	1:2000	https://antibodyregistry.org/search.php?q=AB_823586
	Antibody	Anti-p27 Kip1 (D69C12) XP (Rabbit monoclonal)	Cell Signaling Technology, Beverly, MA	3686 RRID: AB_2077850	1:2000	https://antibodyregistry.org/search.php?q=AB_2077850
	Antibody	Anti-Cyclin D1 (92G2) (Rabbit monoclonal)	Cell Signaling Technology, Beverly, MA	2978 RRID: AB_2259616	1:2000	https://antibodyregistry.org/search.php?q=AB_2259616
	Antibody	Anti-Cyclin D3 (DCS22) (Mouse monoclonal)	Cell Signaling Technology, Beverly, MA	2936 RRID: AB_2070801	1:2000	https://antibodyregistry.org/search.php?q=AB_2070801
	Antibody	Anti-CDK4 (D9G3E) (Rabbit monoclonal)	Cell Signaling Technology, Beverly, MA	12790 RRID: AB_2631166	1:2000	https://antibodyregistry.org/search.php?q=AB_2631166
	Antibody	Anti-CDK6 (DCS83)(Mouse monoclonal)	Cell Signaling Technology, Beverly, MA	3136 RRID: AB_2229289	1:2000	https://antibodyregistry.org/search.php?q=AB_2229289
	Antibody	Anti-mouse IgG (H+L)-HRPO (Goat polyclonal)	Jackson ImmunoResearch, Cambridge	115-035-062 RRID: AB_2338504	stock 0.8 mg/ml in H2O, final1:5000	https://antibodyregistry.org/search.php?q=AB_2338504
	Antibody	Anti-rabbit IgG (H+L)-HRPO (Goat polyclonal)	Jackson ImmunoResearch, Cambridge	111-035-045 RRID: AB_2337938	stock 0.8 mg/ml in H2O, final1:5000	https://antibodyregistry.org/search.php?q=AB_2337938
	Antibody	Anti-rat IgG (H+L)-HRPO (Goat polyclonal)	Jackson ImmunoResearch, Cambridge	112-035-062 RRID: AB_2338133	stock 0.8 mg/ml in H2O, final1:5000	https://antibodyregistry.org/search.php?q=AB_2338133
	Antibody	Anti-mouse IgG (H+L)-Alexa Fluor 594 (Goat polyclonal)	Invitrogen (Molecular Probes)	A11032 RRID: AB_2534091	1:400	https://antibodyregistry.org/search.php?q=AB_2534091
	Antibody	Anti-rabbit IgG (H+L)-Alexa Fluor 488 (Goat polyclonal)	Invitrogen (Molecular Probes)	A11034 RRID: AB_2576217	1:400	https://antibodyregistry.org/search?q=A11034
	Antibody	Anti-LC3B (Rabbit polyclonal)	Novus Biologicals	NB600-1384 RRID: AB_669581	1:500	https://antibodyregistry.org/search.php?q=AB_669581
	Antibody	Anti-p44/42 MAPK (Erk1/2) (137F5) (Rabbit monoclonal)	Cell Signaling Technology, Beverly, MA	4695 RRID: AB_390779	1:2000
	Antibody	Anti-phospho-p44/42 MAPK (Erk1/2) (Thr202/Tyr204) (Rabbit monoclonal)	Cell Signaling Technology, Beverly, MA	4370 RRID: AB_2315112	1:2000
	Chemical compound, drug	Phalloidin-Alexa Fluor-488	Thermo Fisher Scientific	A12379	stock 900 U/ml in methanol, final 1:400
	Chemical compound, drug	Propidium Iodide	BioLegend	421301	10µg/ml
	Chemical compound, drug	Bortezomib	Cayman Chemicals, Ann Arbor, MI	CAS 179324-69-7
	Chemical compound, drug	MG-132	Cayman Chemicals, Ann Arbor, MI	CAS 133407-82-6	dissolved in DMSO
	Chemical compound, drug	Rapamycin	Cayman Chemicals, Ann Arbor, MI	CAS 53123-88-9	dissolved in DMSO
	Chemical compound, drug	Bafilomycin A1	Cayman Chemicals, Ann Arbor, MI	CAS 88899-55-2	dissolved in DMSO
	Chemical compound, drug	Epothilone B	Marc Stadler, Hemholtz-Center for Infection Research Braunschweig	(040_006a)	dissolved in DMSO
	Chemical compound, drug	Paclitaxel	StressMarq Biosciences, Victoria, Canada	SIH-239	dissolved in DMSO
	Chemical compound, drug	Wortmannin	ALEXIS Biochemicals	350-202-M001	dissolved in DMSO
	Chemical compound, drug	Small molecule enhancer of rapamycin 28 (SMER28)	Sigma-Aldrich	S8197 (Lot #043M4613V)	dissolved in DMSO
	Chemical compound, drug	LY294002	Sigma-Aldrich	19-142	dissolved in DMSO
	Chemical compound, drug	Staurosporine	Santa Cruz Biotechnology	CAS 62996-74-1	dissolved in DMSO
	Chemical compound, drug	Gentamycin	Sigma-Aldrich	G1272
	Commercial assay or kit	PI3 Kinase Activity/Inhibitior ELISA	Sigma-Aldrich	17-493
	Commercial assay or kit	Annexin V Alexa Fluor 488	Invitrogen (Molecular Probes)	A13201	1:100
	Commercial assay or kit	CellTiter-Glo® 2.0 Cell Viability Assay	Promega	G9241
	Commercial assay or kit	Live/Dead Fixable Blue Dead Cell stain	Thermo Fisher Scientific	L23105	1:1000
	Commercial assay or kit	BCA Protein Assay Kit	Pierce	23225
	Commercial assay or kit	NucleoSpin RNA Plus kit	Macherey-Nagel	740984.50
	Commercial assay or kit	SensiFAST SYBR No-Rox One-Step Kit	Meridian Bioscience	BIO-72005
	primer	PrimePCR™ PreAmp for SYBR® Green Assay: CCND1, Human	Bio Rad	10041595	Unique Assay ID: qHsaCID0013833
	primer	PrimePCR™ PreAmp for SYBR® Green Assay: CCND3, Human	Bio Rad	10041595	Unique Assay ID: qHsaCED0043446
	primer	housekeeping gene RSP9 fw	Eurofins	CTGGACGAGGGCAAGATGAAGC
	primer	housekeeping gene RSP9 rev	Eurofins	TGACGTTGGCGGATGAGCACA
	Other	Fetal Bovine Serum (FBS)	Sigma-Aldrich	F7524 (Lot #05443396)
	Other	Dulbecco’s Modified Eagle Medium (DMEM)	Gibco	41965-039
	Other	RPMI Medium 1640	Gibco	21875-034
	Other	ProLong™ Diamond Antifade Mountant	Invitrogen	P36962
	Other	2-Mercaptoethanol	Thermo Fisher Scientific	31350010
	Other	PBS	Gibco	10010015
	Other	HGF	Sigma-Aldrich	H9661
	Other	RNase A	Thermo Fisher Scientific	EN0531
	Other	HBSS	Biochrom	L2035
	Other	PDGF	Sigma-Aldrich	P3201
	Other	Precision cover glasses 12 mm thickness No. 1.5H	Paul Marienfeld	117580
	Other	Glass slide	Thermo Fisher Scientific	AAAA000082##32E
	Other	Fibronectin	Roche	11051407001	stock 1mg/ml in 2M Urea, final 25 µg/ml in PBS
	Other	IncuCyte ImageLock 96-well plates	EssenBioscience	4379
	Other	Trition X-100	Bio-Rad	1610407
	Other	Honeycomb 2 plates	Bioscreen	95025BIO
	Other	Bacto Brain Heart Infusion	Becton Dickinson	237500
	Other	Bacto Agar	Becton Dickinson	214010
	Other	Bacto Yeast Extract	Becton Dickinson	212750
	Cell line (Homo sapiens)	U-2 OS	DSMZ	ACC785
	Cell line (M. musculus)	NIH/3T3	ATCC	CRL-1658
	Cell line (Canis familiaris)	MDCK	ATCC	CCL-34
	Cell line (M. musculus)	WEHI-231	Sigfried Weiss, HZI and Marcus Gereke, Synaptic Systems	CRL-1702
	Cell line (M. musculus)	A20	Sigfried Weiss, HZI and Marcus Gereke, Synaptic Systems	TIB-208
	Cell line (Mus musculus)	c-Met	Carmen Birchmeier, Max Delbrueck Center for Molecular Medicine Berlin
	Cell line (Mus musculus)	c-Met KO	Carmen Birchmeier, Max Delbrueck Center for Molecular Medicine Berlin
	Bacteria (Salmonella enterica serovar Typhimurium)	wildtype SL1344	Hoiseth & Stocker, Nature, 1981		doi: 10.1038/291238a0.
	Bacteria (Listeria monocytogenes)	EGD [wild type]	Kaufmann, Infection and Immunity, 1984		doi: 10.1128/iai.45.1.234-241.1984
	Bacteria (Listeria monocytogenes)	∆InIAB	Parida et al., Mocelular Microbiology, 2002		doi.org/10.1046/j.1365-2958.1998.00776.x
	Software, algorithm	Image J	NIH; Schneider et al., 2012	https://imagej.nih.gov/ij/
	Software, algorithm	Prism 9	Graphpad	https://www.graphpad.com/
	Software, algorithm	MetaMorph	Molecular Devices	https://www.metamorph.com/
	Software, algorithm	NIS-Elements	Nikon Instruments	https://www.microscope.healthcare.nikon.com/en_EU/products/software/nis-elements
	Software, algorithm	FlowJo™	BD Biosciences	https://www.flowjo.com/
	Software, algorithm	Inkscape	Inkscape Project	https://inkscape.org
	Software, algorithm	BioRender	BioRender	https://biorender.com/
